# Supplementary material for: Developmental Toxicity of Chlorinated Polyfluorinated Ether Sulfonate (F-53B), a Perfluorooctane Sulfonate (PFOS) Alternative, in Embryos and Larvae of Blotched Snakehead (Channa maculata)
Source: Antioxidants (Basel). 2026 Mar 13;15(3):368. doi: 10.3390/antiox15030368 (PMC13024560; doi:10.3390/antiox15030368)
Supplement: Supplementary file 1 [file antioxidants-15-00368-s001.zip]

Archive with 1 entries (1 files):
- antioxidants-4159497-supplementary.pdf
